# Supplementary material for: Atmospheric microplastic emissions from land and ocean
Source: Nature. 2026 Jan 21;649(8099):1186–9. doi: 10.1038/s41586-025-09998-6 (PMC12851922; doi:10.1038/s41586-025-09998-6)
Supplement: Supplementary file 2 — Source Data Figure 1 [file 41586_2025_9998_MOESM2_ESM.xlsx]

## Sheet: Figure 1a
		global	land	ocean/coast
obs	Q1	0.002024	0.022982	0.000244
	median	0.02805	0.07962	0.002984
	Q3	0.14586	0.233227	0.020781
	mean	31.0711	65.232	3.07849
TD-B	Q1	0.586235	3.95601	0.008646
	median	4.8774	105.44	0.845169
	Q3	749.535	16941.4	6.64306
	mean	59280.8	82352.3	100.004
TD-E	Q1	9.30291	273.727	1.57135
	median	326.219	1506.37	13.8737
	Q3	4463.05	54543.6	58.9854
	mean	160725	357545	572.403
BU	Q1	0.985861	11.2839	0.012492
	median	11.7859	401.22	0.20657
	Q3	1455.68	20462.3	4.81044
	mean	24225.1	51468.7	220.366

## Sheet: Figure 1b
		global	land	ocean/coast
obs	Q1	5.8e-05	0.000109	2.6e-05
	median	0.000429	0.000649	0.000104
	Q3	0.001736	0.001736	0.001383
	mean	0.00521428	0.00674107	0.0012304
TD-B	Q1	0.009016	0.007878	0.012461
	median	0.05001	0.040851	0.129893
	Q3	0.180149	0.130358	0.353274
	mean	105.179	130.804	38.316
TD-E	Q1	1.09932	1.32688	0.835152
	median	7.02644	12.319	2.38558
	Q3	43.3854	63.1838	8.98109
	mean	73.0784	69.3016	82.9334
BU	Q1	0.031015	0.030059	0.034505
	median	0.221589	0.16583	0.508835
	Q3	0.665517	0.474177	1.25498
	mean	2.36349	2.54328	1.89436
