# Supplementary material for: Atmospheric microplastic emissions from land and ocean
Source: Nature. 2026 Jan 21;649(8099):1186–9. doi: 10.1038/s41586-025-09998-6 (PMC12851922; doi:10.1038/s41586-025-09998-6)
Supplement: Supplementary file 3 — Source Data Extended Data Figure 2 [file 41586_2025_9998_MOESM3_ESM.xlsx]

## Sheet: Figure 2a
		EUR	ATL	NAM	SAM	WAS	EAS	ANT	AUS	SAS
obs	Q1	0.032792	0.0375	0.05	-	0	0.0168	0.002088	0.002487	0
	median	0.120607	0.065	0.1	-	0.002	0.048	0.00574827	0.00511225	0.00189476
	Q3	2.127	0.07	0.34	-	0.204155	0.17472	0.017398	0.011784	0.010758
	mean	15.6305	0.0533333	0.415182	-	0.345403	80.6006	0.0142546	0.0130743	0.0395465
scaled BU	Q1	0.000732	0.005315	14.8311	-	0.002337	0.010141	5e-06	2.1e-05	3.3e-05
	median	0.0934986	0.0159922	50.0938	-	0.0042223	0.041166	8.14201e-05	0.0100367	0.000649021
	Q3	0.490166	0.050271	156.446	-	31.6168	2.55484	0.000532	0.196877	0.006555
	mean	100.921	0.0294839	121.701	-	20.7647	13.7478	0.000891915	0.192501	0.126632

## Sheet: Figure 2b
		EUR	ATL	NAM	SAM	WAS	EAS	ANT	AUS	SAS
obs	Q1	3.6e-05	4e-05	5.7e-05	0.000148	0.00059	0.000654	2e-06	0.000581	3e-05
	median	0.000347222	6.72743e-05	0.000146123	0.000416667	0.000995963	0.0013298	5.17361e-06	0.000684452	0.000960648
	Q3	0.001343	0.000128	0.000332	0.001192	0.001649	0.002136	2.5e-05	0.001091	0.002244
	mean	0.0104948	0.00162371	0.000206019	0.000712963	0.00117495	0.00156605	1.30112e-05	0.000759149	0.00169464
scaled BU	Q1	5.5e-05	3e-06	0.000109	6e-06	3.9e-05	0.001229	3.10713e-07	1.4e-05	3.1e-05
	median	0.000389723	6.36875e-06	0.000158674	0.000147243	0.000195926	0.00241633	9.47204e-05	8.03065e-05	0.000223731
	Q3	0.001086	1.1e-05	0.000595	0.000405	0.000431	0.009014	0.000530934	0.000212	0.000778
	mean	0.00137461	7.91031e-06	0.00039087	0.000212825	0.000276634	0.00748446	0.000386964	0.000111131	0.022389
